# Supplementary material for: The validity, reliability and minimal clinically important difference of the patient specific functional scale in snake envenomation
Source: PLoS One. 2019 Mar 5;14(3):e0213077. doi: 10.1371/journal.pone.0213077 (PMC6400437; doi:10.1371/journal.pone.0213077)
Supplement: S1 Dataset — (CSV) [file pone.0213077.s001.csv]

psfs_FUP_3.x	psfs_FUP_7.x	PFScore_FUP_7	COMBTSCO_FUP_7	lefs_FUP_3	lefs_FUP_7	dash_FUP_3	dash_FUP_7	psfs_FUP_3.x	psfs_FUP_7.x	pgic_FUP_14
8	10	80	48.2	NA	NA	59.25925926	35	8	10	6
4.333333333	8.333333333	50	40.7	35	63	NA	NA	4.333333333	8.333333333	7
1.666666667	8	10	30.3	15	29	NA	NA	1.666666667	8	4
2	8	90	52	NA	NA	56.48148148	52.5	2	8	7
2	6.666666667	85	49.9	NA	NA	15.74074074	12.5	2	6.666666667	7
NA	NA	NA	28.8	13	27	NA	NA	0.666666667	3.666666667	5
NA	NA	NA	61.7	NA	NA	11.11111111	10	8	9.333333333	7
NA	NA	NA	37.2	46	56	NA	NA	6.333333333	8.666666667	5
NA	NA	NA	33.5	21	28	NA	NA	1.333333333	2	7
NA	NA	NA	53	NA	NA	35.18518519	7.5	3.666666667	8.666666667	7
NA	NA	NA	33.5	41	37	NA	NA	0	1	7
NA	NA	NA	55.3	23	73	NA	NA	0	9.333333333	6
10	10	100	61.7	NA	NA	0	0	10	10	7
4.333333333	5.333333333	40	38.4	28	47	NA	NA	4.333333333	5.333333333	6
0	1	15	32	12	28	NA	NA	0	1	7
2.333333333	4.333333333	45	39.5	46	57	NA	NA	2.333333333	4.333333333	5
4.666666667	6	35	37.2	29	25	NA	NA	4.666666667	6	6
1	3.333333333	35	37.2	36	50	NA	NA	1	3.333333333	7
5.333333333	8.333333333	70	45.3	54	73	NA	NA	5.333333333	8.333333333	7
10	10	100	61.7	80	80	NA	NA	10	10	7
1.666666667	6	80	48.2	25	65	NA	NA	1.666666667	6	7
0	0	15	32	20	15	NA	NA	0	0	5
8.666666667	5.333333333	35	37.2	63	47	NA	NA	8.666666667	5.333333333	7
4	5	45	39.5	31	47	NA	NA	4	5	2
NA	NA	NA	37.2	6	30	NA	NA	0	3	7
NA	NA	NA	43.5	47	58	NA	NA	3	6.333333333	7
NA	NA	NA	61.7	NA	NA	4.62962963	0.833333333	9.333333333	10	7
NA	NA	NA	42.6	24	51	NA	NA	1.333333333	7	7
0.666666667	2.333333333	70	45.3	NA	NA	41.66666667	28.33333333	0.666666667	2.333333333	6
2.333333333	3.666666667	80	48.2	NA	NA	62.03703704	42.5	2.333333333	3.666666667	7
2	4	40	38.4	25	44	NA	NA	2	4	4
0	0	15	32	13	19	NA	NA	0	0	6
0.666666667	3.333333333	40	38.4	14	NA	NA	NA	0.666666667	3.333333333	6
2	3.333333333	80	48.2	NA	NA	63.88888889	36.66666667	2	3.333333333	NA
1	2	65	44.1	NA	NA	45.37037037	43.33333333	1	2	NA
0	0	10	30.3	11	15	NA	NA	0	0	6
4.666666667	9.666666667	95	55	50	72	NA	NA	4.666666667	9.666666667	7
3.666666667	10	100	61.7	28	78	NA	NA	3.666666667	10	7
1.666666667	4	25	34.8	6	30	NA	NA	1.666666667	4	7
0	1.333333333	35	37.2	11	41	NA	NA	0	1.333333333	7
0	6.666666667	50	40.7	9	38	NA	NA	0	6.666666667	5
5	6	85	49.9	NA	NA	37.03703704	23.33333333	5	6	6
6.666666667	8.333333333	70	45.3	53	68	NA	NA	6.666666667	8.333333333	7
2	3	85	49.9	NA	NA	58.33333333	16.66666667	2	3	7
0	0	5	28.3	10	19	NA	NA	0	0	6
0	3	60	42.9	NA	NA	14.81481481	66.66666667	0	3	7
0.333333333	1.666666667	NA	38.7	NA	NA	87.96296296	71.66666667	0.333333333	1.666666667	5
NA	NA	NA	45.4	48	62	NA	NA	3.333333333	8	7
NA	NA	NA	61.7	NA	NA	10.18518519	1.666666667	9	10	7
NA	NA	NA	35.7	13	25	NA	NA	1	1.666666667	7
NA	NA	NA	33.5	5	17	NA	NA	0	0	4
NA	NA	NA	32.7	13	18	NA	NA	0	2.333333333	5
NA	NA	NA	23.4	5	12	NA	NA	0	0	6
NA	NA	NA	39.4	23	29	NA	NA	0.333333333	4	6
NA	NA	NA	41	12	31	NA	NA	0.333333333	3.333333333	6
0	4.666666667	45	39.5	NA	NA	5.555555556	65	0	4.666666667	7
2.666666667	6.333333333	75	46.7	NA	NA	50	43.33333333	2.666666667	6.333333333	7
NA	NA	NA	33.5	NA	NA	90.74074074	76.66666667	0	1.666666667	6
NA	NA	NA	49.1	26	66	NA	NA	2	10	7
NA	NA	NA	53	54	77	NA	NA	7.333333333	10	7
3	6.666666667	70	45.3	NA	NA	37.03703704	50.83333333	3	6.666666667	7
4	4.333333333	55	41.8	NA	NA	78.7037037	64.16666667	4	4.333333333	2
NA	NA	NA	41.8	NA	NA	23.14814815	45.83333333	4.666666667	5.666666667	6
NA	NA	NA	41	52	57	NA	NA	2.333333333	5.666666667	7
0	1	10	30.3	9	20	NA	NA	0	1	7
NA	NA	NA	NA	NA	NA	26.85185185	25	5	8.666666667	2
NA	NA	NA	35.7	NA	NA	73.14814815	76.66666667	2.333333333	6.666666667	NA
6	10	100	61.7	43	79	NA	NA	6	10	NA
NA	NA	NA	53	NA	NA	37.03703704	8.928571429	5.333333333	9	7
NA	NA	NA	61.7	NA	NA	25	0	3.333333333	10	5
NA	NA	NA	35.7	30	36	NA	NA	1	2.666666667	3
NA	NA	NA	53	NA	NA	15.74074074	9.166666667	4	5.666666667	7
5.666666667	8.333333333	90	52	NA	NA	21.2962963	26.66666667	5.666666667	8.333333333	6
NA	NA	NA	NA	NA	NA	NA	NA	NA	NA	NA
NA	NA	NA	NA	NA	NA	NA	NA	NA	NA	NA
NA	NA	NA	NA	NA	NA	NA	NA	NA	NA	NA
NA	NA	NA	NA	NA	NA	NA	NA	NA	NA	NA
NA	NA	NA	NA	NA	NA	NA	NA	NA	NA	NA
NA	NA	NA	NA	NA	NA	NA	NA	NA	NA	NA
NA	NA	NA	NA	NA	NA	NA	NA	NA	NA	NA
NA	NA	NA	NA	NA	NA	NA	NA	NA	NA	NA
NA	NA	NA	NA	NA	NA	NA	NA	NA	NA	NA
NA	NA	NA	NA	NA	NA	NA	NA	NA	NA	NA
NA	NA	NA	NA	NA	NA	NA	NA	NA	NA	NA
NA	NA	NA	NA	NA	NA	NA	NA	NA	NA	NA
NA	NA	NA	NA	NA	NA	NA	NA	NA	NA	NA
NA	NA	NA	NA	NA	NA	NA	NA	NA	NA	NA
NA	NA	NA	NA	NA	NA	NA	NA	NA	NA	NA
NA	NA	NA	NA	NA	NA	NA	NA	NA	NA	NA
NA	NA	NA	NA	NA	NA	NA	NA	NA	NA	NA
NA	NA	NA	NA	NA	NA	NA	NA	NA	NA	NA
NA	NA	NA	NA	NA	NA	NA	NA	NA	NA	NA
NA	NA	NA	NA	NA	NA	NA	NA	NA	NA	NA
